# Supplementary material for: The Impact of Meteorological Conditions and Agricultural Waste Burning on PM Levels: A Case Study of Avellino (Southern Italy)
Source: Int J Environ Res Public Health. 2022 Sep 27;19(19):12246. doi: 10.3390/ijerph191912246 (PMC9566629; doi:10.3390/ijerph191912246)
Supplement: Supplementary file 1 [file ijerph-19-12246-s001.zip]

Archive with 1 entries (1 files):
- ijerph-1864103-supplementary.pdf
